# Supplementary material for: A comprehensive genome-wide scan detects genomic regions related to local adaptation and climate resilience in Mediterranean domestic sheep
Source: Genet Sel Evol. 2021 Dec 2;53:90. doi: 10.1186/s12711-021-00682-7 (PMC8641236; doi:10.1186/s12711-021-00682-7)
Supplement: Supplementary file 2 — Additional file 2: Table S1. Islands of runs of homozygosity (ROH) and heterozygosity (ROHet), and associated genes and animal traits of the studied sheep. The respective chromosomal locations are attributed to Oar v4.0 genome assembly. [file 12711_2021_682_MOESM2_ESM.xlsx]

## Sheet: Sheet1
Table S1: Islands of runs of homozygosity (ROH) and heterozygosity (ROHet), and associated genes and animal traits of the studied sheep.
Island	Chr	Start (bp)	End (bp)	Length (bp)	No. SNPs	Average LD	Total number of genes (annotated)	Genes associated with animal performance, disease, adaptation	QTLs within region (Sheep QTLdb Identifier)
ROH island	13	56234852	59123587	2888735	55	0.45	57 (37)	Litter size - BMP7	Number of lambs born (130458)
								Dry land adaptation physiology - CTCFL, PCK1, RAE1, BMP7, SPO11	Vocalization behaviour (146888, 146864)
								Beef fertility and production - FKBP1A	Breech Traits (146977)
								Local adaptation - NSFL1C
								Immune response - STX16
								Mammary gland development - TFAP2C
								Heat stress - LOC101118805
								Selection signatures - PHACTR3, RAB22A, TFAP2C
ROHet island (A)	3	109215221	109897184	681963	15	0.58	1 (0)	-	Meat fatty acid content (160552, 160560, 160562)
									Meat fatty acid ratio (160579)
ROHet island (B)	10	38572357	39061704	489347	12	0.67	1 (0)	-	-
ROHet island (C)	13	63888090	64696768	808678	16	0.7	33 (25)	Cattle reproduction - SPAG4	Susceptibility to Bovine Spongiform Encephalopathy (13839)
								Copper disorder - LOC101117181	Susceptibility to Ovine Transmissible Spongiform Encephalopathy (13840, 13841)
								Cattle placenta development - CPNE1
								Cattle survival, immune related traits - ROMO1
								Bovine milk cholesterol - EPB41L1
								Fat metabolism - EIF6
								Human height, cattle body size - GDF6
								Human height - LOC101116076
								Milk quality, mammary gland function, milk fatty acid composition - ACSS2
								Caprine-like hypoplasia syndrome - CEP250
								Goat signature selection - AAR2, EPB41L1, GDF5
								Cattle signature selection - MYH7B
ROHet island (D)	19	21882436	22361795	479359	9	0.64	7 (3)	Milk and cheese making - ITPR1	-
								Multiple sulfatase deficiency - SUMF1
								Sheep domestication - ITPR1, SUMF1
								Cattle selection signature - SUMF1
								Cat selection signature - LRRN1
Legend: The respective chromosomal locations are attributed to Oar v4.0 genome assembly.
