# Supplementary material for: A comprehensive genome-wide scan detects genomic regions related to local adaptation and climate resilience in Mediterranean domestic sheep
Source: Genet Sel Evol. 2021 Dec 2;53:90. doi: 10.1186/s12711-021-00682-7 (PMC8641236; doi:10.1186/s12711-021-00682-7)
Supplement: Supplementary file 3 — Additional file 3: Table S2. Functional characterization of annotated genes in detected islands of runs of homozygosity (ROH) and heterozygosity (ROHet). [file 12711_2021_682_MOESM3_ESM.xlsx]

## Sheet: Sheet1
Table S2: Functional characterization of annotated genes in detected islands of runs of homozygosity (ROH) and heterozygosity (ROHet).
Region	Annotated Genes (Variant Effect Predictor)	Annotated Gene	Molecular Function	Biological Process
ROH island	ANKRD60, APCDD1L, AURKA, BMP7, CASS4, CSTF1, CTCFL, CTSZ, FAM210B, FKBP1A, GCNT7, LOC101115640, LOC101118805, MC3R, NELFCD, NSFL1C, PCK1, PHACTR3, PRELID3B, PSMF1, RAB22A, RAD21L1, RAE1, RBM38, RTF2, SDCBP2, SIRPB2, SIRPD, SNPH, SPO11, STX16, MEM74B, TUBB1, VAPB, ZBP1, TFAP2C	MC3R	Melanocyte-stimulating hormone receptor activity	Energy homeostasis
		AURKA	Kinase, Serine/threonine-protein kinase	Cell cycle, Cell division, Mitosis
		BMP7	Growth factor activity	e.g., BMP signalling pathway
		CASS4	Protein tyrosine kinase binding	Cell adhesion
		CSTF1	RNA binding	mRNA processing
		CTCFL	DNA/histone binding	DNA/histone methylation, regulation of gene expression
		CTSZ	Peptidase activity	Degradation of extracellular matrix, catabolism of intracellular proteins, processing of prohormones
		FAM210B	Erythropoietin target	Cellular response to oestradiol stimulus,
				positive regulation of erythrocyte differentiation
		FKBP1A	Isomerase, Rotamase activity
		GCNT7	Glycosyltransferase	Protein glycosylation
		NELFE	Repressor, RNA-binding	Transcription, Transcription regulation
		NSFL1C	Phospholipid/ATPase binding	Mitotic spindle orientation, centrosome separation
		PCK1	Carboxykinase	Cellular response to glucose stimulus
		PHACTR3	Actin binding
		PRELID3B	phosphatidic acid transfer activity	Phospholipid transport
		PSMF1	Proteasome binding	Proteasome catabolic process
		RAB22A	GTPase activity	Endocytosis
		RAD21L1	Chromatin binding	Chromosome partition
		RAE1	RNA binding	mRNA export from nucleus, regulation of mitotic spindle organization
		RBM38	mRNA binding	Regulation of RNA splicing
		RTF2	DNA binding	Mitotic DNA replication termination
		SNPH	Microtubule binding	Neuron differentiation
		SPO11	ATP/DNA binding	DNA catabolic process
		STX16	SNAP receptor activity	Intracellular protein transport, vesicle-mediated transport
		TMEM74B	Transmembrane protein	Cellular component
		TUBB1	GTPase activity, GTP binding, structural constituent of cytoskeleton	Spindle assembly
		VAPB	Beta-tubulin/enzyme/microtubule binding, protein homodimerization activity	Unfolded protein response
		ZBP1	DNA/protein binding	Immune response-type I interferon production
		TFAP2C	DNA-binding transcription Activator/repressor activity, RNA polymerase II-specific	Gene expression regulation
		LOC101115640	Guanine nucleotide-binding protein
		LOC101118805
ROHet island (C)	LOC105606901, AAR2, SPAG4, LOC101117181, CPNE1, CNBD2, MYH7B, MMP24, PHF20, NFS1, ROMO1, EPB41L1, SCAND1, RBM39, EIF6, GDF5, LOC101116076, GSS, TRPC4AP, EDEM2, ACSS2, ERGIC3, CEP250, LOC101120595, PROCR	LOC105606901	Histone H3.3-like
		AAR2	Component of the U5 snRNP complex	mRNA processing, mRNA splicing
		SPAG4	Transmembrane protein	Integral component of membrane
		LOC101117181	Copper chaperone activity	Copper ion transport
		CPNE1	RNA binding
		CNBD2	cAMP binding	Spermatogenesis
		MYH7B	Actin/ATP/motor binding, myosin	Muscle development
		MMP24	Hydrolase, Metalloprotease, Protease	Cell-cell adhesion, detection of temperature stimulus involved in sensory perception of pain
		PHF20	Histone acetyltransferase activity, metal ion binding
		NFS1	Cysteine desulfurase activity, metal binding	Iron incorporation into metallo-sulfur cluster, [2Fe-2S] cluster assembly
		ROMO1	Antibiotic, Antimicrobial	Antimicrobial humoral immune response mediated by antimicrobial peptide, defence response to Gram-negative bacterium, positive regulation of reactive oxygen species metabolic process
		EPB41L1	Actin binding, structural molecule activity	Cortical actin cytoskeleton organization
		SCAND1		Positive regulation of transcription, DNA-templated
		RBM39	RNA binding, RS domain binding	mRNA processing, regulation of mRNA splicing, via spliceosome
		EIF6	Initiation factor	Protein biosynthesis, Ribosome biogenesis
		GDF5	Growth factor activity	Chondroblast differentiation, negative regulation of epithelial cell proliferation, positive regulation of BMP signalling pathway
		LOC101116076		Mitochondrial respiratory chain complex III assembly, positive regulation of mitochondrial translation
		GSS	Ligase	glutathione biosynthesis
		TRPC4AP	Phosphatase binding	Hair follicle maturation, protein ubiquitination, ubiquitin-dependent protein catabolic process
		EDEM2	Glycosidase, Hydrolase	Carbohydrate metabolic process, mannose trimming involved in glycoprotein ERAD pathway
		ACSS2	Acetate-CoA ligase activity, propionate-CoA ligase activity	Acetyl-CoA biosynthetic process, lipid biosynthetic process
		ERGIC3		Vesicle-mediated transport
		CEP250	Protein C-terminus binding, protein kinase binding	Mitotic cell cycle, positive regulation of protein localization to centrosome
		LOC101120595	Metal ion binding
		PROCR	Signalling receptor activity	Negative regulation of coagulation
ROHet island (D)	ITPR1, SUMF1, LRRN1	ITPR1	Calcium channel, Ion channel, Receptor	Calcium transport, intrinsic apoptotic signalling pathway in response to endoplasmic reticulum stress, response to hypoxia
		SUMF1	Cupric ion binding, Formylglycine-generating oxidase activity	Post-translational protein modification, protein oxidation
		LRRN1		Positive regulation of synapse assembly
