# Supplementary material for: A comprehensive genome-wide scan detects genomic regions related to local adaptation and climate resilience in Mediterranean domestic sheep
Source: Genet Sel Evol. 2021 Dec 2;53:90. doi: 10.1186/s12711-021-00682-7 (PMC8641236; doi:10.1186/s12711-021-00682-7)
Supplement: Supplementary file 7 — Additional file 7: Table S3. List of the genes identified in the genomic analysis of resilience to temperature change under hot weather conditions. The respective genes were detected 1 Mb upstream and downstream of the genome-wide and suggestive significant SNPs. [file 12711_2021_682_MOESM7_ESM.xlsx]

## Sheet: Sheet1
Table S3: List of genes identified in the genomic analysis of resilience to temperature change under hot weather conditions.
Ensembl Gene ID	Gene Name	Description
ENSOARG00000001863	SEMA6A	semaphorin 6A [Source:NCBI gene (formerly Entrezgene);Acc:101116049]
ENSOARG00000001932	COMMD10	COMM domain containing 10 [Source:NCBI gene (formerly Entrezgene);Acc:101116310]
ENSOARG00000002098	ARL10	ADP ribosylation factor like GTPase 10 [Source:NCBI gene (formerly Entrezgene);Acc:101105498]
ENSOARG00000002165	ENSOARG00000002165	NOP16 nucleolar protein [Source:NCBI gene (formerly Entrezgene);Acc:101116825]
ENSOARG00000002172	ENSOARG00000002172	HIG1 hypoxia inducible domain family member 2A [Source:NCBI gene (formerly Entrezgene);Acc:101117073]
ENSOARG00000002207	CLTB	clathrin light chain B [Source:NCBI gene (formerly Entrezgene);Acc:101117328]
ENSOARG00000002240	FAF2	Fas associated factor family member 2 [Source:NCBI gene (formerly Entrezgene);Acc:101117757]
ENSOARG00000002281	RNF44	ring finger protein 44 [Source:NCBI gene (formerly Entrezgene);Acc:101118018]
ENSOARG00000002570	CDHR2	cadherin related family member 2 [Source:NCBI gene (formerly Entrezgene);Acc:101118269]
ENSOARG00000002870	GPRIN1	G protein regulated inducer of neurite outgrowth 1 [Source: HGNC Symbol;Acc:HGNC:24835]
ENSOARG00000002915	SNCB	synuclein beta [Source: HGNC Symbol;Acc:HGNC:11140]
ENSOARG00000002979	EIF4E1B	eukaryotic translation initiation factor 4E family member 1B [Source:NCBI gene (formerly Entrezgene);Acc:101106260]
ENSOARG00000003023	TSPAN17	tetraspanin 17 [Source:NCBI gene (formerly Entrezgene);Acc:101118692]
ENSOARG00000003149	UNC5A	unc-5 netrin receptor A [Source:NCBI gene (formerly Entrezgene);Acc:101118946]
ENSOARG00000003252	HK3	hexokinase 3 [Source:NCBI gene (formerly Entrezgene);Acc:101119209]
ENSOARG00000003387	ENSOARG00000003387	ubiquitin interaction motif containing 1 [Source:NCBI gene (formerly Entrezgene);Acc:101119468]
ENSOARG00000003425	ZNF346	zinc finger protein 346 [Source:NCBI gene (formerly Entrezgene);Acc:101120238]
ENSOARG00000003522	FGFR4	fibroblast growth factor receptor 4 [Source:NCBI gene (formerly Entrezgene);Acc:101120660]
ENSOARG00000003834	NSD1	nuclear receptor binding SET domain protein 1 [Source:NCBI gene (formerly Entrezgene);Acc:101120917]
ENSOARG00000016683	ENSOARG00000016683	small integral membrane protein 8-like [Source:NCBI gene (formerly Entrezgene);Acc:101116567]
ENSOARG00000021319	ENSOARG00000021319	None
ENSOARG00000023167	ENSOARG00000023167	None
ENSOARG00000023348	ENSOARG00000023348	None
ENSOARG00000024163	U6	U6 spliceosomal RNA [Source:RFAM;Acc:RF00026]
ENSOARG00000024202	ENSOARG00000024202	None
ENSOARG00000024805	5S_rRNA	5S ribosomal RNA [Source:RFAM;Acc:RF00001]
ENSOARG00000025302	ENSOARG00000025302	None
ENSOARG00000025303	ENSOARG00000025303	None
ENSOARG00000004122	RAB24	RAB24, member RAS oncogene family [Source:NCBI gene (formerly Entrezgene);Acc:101121677]
ENSOARG00000004188	ENSOARG00000004188	PRELI domain containing 1 [Source:NCBI gene (formerly Entrezgene);Acc:101121932]
ENSOARG00000004235	ENSOARG00000004235	MAX dimerization protein 3 [Source:NCBI gene (formerly Entrezgene);Acc:101122188]
ENSOARG00000004300	ENSOARG00000004300	None
ENSOARG00000004354	LMAN2	lectin, mannose binding 2 [Source:NCBI gene (formerly Entrezgene);Acc:101122435]
ENSOARG00000004484	RGS14	regulator of G protein signalling 14 [Source:NCBI gene (formerly Entrezgene);Acc:101106525]
ENSOARG00000004718	SLC34A1	solute carrier family 34 member 1 [Source:NCBI gene (formerly Entrezgene);Acc:443505]
ENSOARG00000004924	F12	coagulation factor XII [Source:NCBI gene (formerly Entrezgene);Acc:101106770]
ENSOARG00000005073	GRK6	G protein-coupled receptor kinase 6 [Source:NCBI gene (formerly Entrezgene);Acc:101107019]
ENSOARG00000005254	PRR7	proline rich 7, synaptic [Source:NCBI gene (formerly Entrezgene);Acc:101122946]
ENSOARG00000005302	DBN1	drebrin 1 [Source:NCBI gene (formerly Entrezgene);Acc:101123207]
ENSOARG00000005380	PDLIM7	PDZ and LIM domain 7 [Source: HGNC Symbol;Acc:HGNC:22958]
ENSOARG00000005568	DDX41	DEAD-box helicase 41 [Source:NCBI gene (formerly Entrezgene);Acc:101102307]
ENSOARG00000005702	FAM193B	family with sequence similarity 193 member B [Source:NCBI gene (formerly Entrezgene);Acc:101102560]
ENSOARG00000005775	ENSOARG00000005775	uncharacterized LOC101107521 [Source:NCBI gene (formerly Entrezgene);Acc:101107521]
ENSOARG00000005912	ENSOARG00000005912	transmembrane p24 trafficking protein 9 [Source:NCBI gene (formerly Entrezgene);Acc:101102809]
ENSOARG00000006000	B4GALT7	beta-1,4-galactosyltransferase 7 [Source:NCBI gene (formerly Entrezgene);Acc:100316848]
ENSOARG00000006121	N4BP3	NEDD4 binding protein 3 [Source:NCBI gene (formerly Entrezgene);Acc:101107786]
ENSOARG00000006157	RMND5B	required for meiotic nuclear division 5 homolog B [Source:NCBI gene (formerly Entrezgene);Acc:101103063]
ENSOARG00000006274	NHP2	NHP2 ribonucleoprotein [Source:NCBI gene (formerly Entrezgene);Acc:101103564]
ENSOARG00000006311	HNRNPAB	heterogeneous nuclear ribonucleoprotein A/B [Source:NCBI gene (formerly Entrezgene);Acc:101103808]
ENSOARG00000006386	PHYKPL	5-phosphohydroxy-L-lysine phospho-lyase [Source:NCBI gene (formerly Entrezgene);Acc:101108046]
ENSOARG00000006533	COL23A1	collagen type XXIII alpha 1 chain [Source:NCBI gene (formerly Entrezgene);Acc:101108307]
ENSOARG00000006692	CLK4	CDC like kinase 4 [Source:NCBI gene (formerly Entrezgene);Acc:101104233]
ENSOARG00000006794	ZNF354A	zinc finger protein 354A [Source:NCBI gene (formerly Entrezgene);Acc:101104486]
ENSOARG00000006802	PROP1	PROP paired-like homeobox 1 [Source:NCBI gene (formerly Entrezgene);Acc:443290]
ENSOARG00000006839	ENSOARG00000006839	None
ENSOARG00000016698	ENSOARG00000016698	olfactory receptor 7A17-like [Source:NCBI gene (formerly Entrezgene);Acc:101109615]
ENSOARG00000021585	5S_rRNA	5S ribosomal RNA [Source:RFAM;Acc:RF00001]
ENSOARG00000022976	ENSOARG00000022976	None
ENSOARG00000023039	7SK	7SK RNA [Source:RFAM;Acc:RF00100]
ENSOARG00000023858	5S_rRNA	5S ribosomal RNA [Source:RFAM;Acc:RF00001]
ENSOARG00000024643	U6	U6 spliceosomal RNA [Source:RFAM;Acc:RF00026]
ENSOARG00000006879	ZFP62	ZFP62 zinc finger protein [Source: HGNC Symbol;Acc:HGNC:23241]
ENSOARG00000016716	MGAT1	alpha-1,3-mannosyl-glycoprotein 2-beta-N-acetylglucosaminyltransferase [Source:NCBI gene (formerly Entrezgene);Acc:101104744]
ENSOARG00000006962	BTNL9	butyrophilin like 9 [Source:NCBI gene (formerly Entrezgene);Acc:101105155]
ENSOARG00000007037	ENSOARG00000007037	None
ENSOARG00000007043	ENSOARG00000007043	None
ENSOARG00000007133	ENSOARG00000007133	None
ENSOARG00000007147	ENSOARG00000007147	None
ENSOARG00000007223	TRIM7	tripartite motif containing 7 [Source:NCBI gene (formerly Entrezgene);Acc:101106425]
ENSOARG00000007277	TRIM41	tripartite motif containing 41 [Source:NCBI gene (formerly Entrezgene);Acc:101106681]
ENSOARG00000007288	RACK1	receptor for activated C kinase 1 [Source:NCBI gene (formerly Entrezgene);Acc:100137070]
ENSOARG00000007350	TRIM52	tripartite motif containing 52 [Source:NCBI gene (formerly Entrezgene);Acc:101107192]
ENSOARG00000007389	ENSOARG00000007389	None
ENSOARG00000007430	ENSOARG00000007430	None
ENSOARG00000007441	ENSOARG00000007441	None
ENSOARG00000007509	ZNF496	zinc finger protein 496 [Source:NCBI gene (formerly Entrezgene);Acc:100628316]
ENSOARG00000007591	NLRP3	NLR family pyrin domain containing 3 [Source:NCBI gene (formerly Entrezgene);Acc:101107699]
ENSOARG00000007623	GCSAML	germinal centre associated signalling and motility like [Source: HGNC Symbol;Acc:HGNC:29583]
ENSOARG00000016732	ENSOARG00000016732	olfactory receptor 56-like [Source:NCBI gene (formerly Entrezgene);Acc:101111192]
ENSOARG00000016746	OR2V1	olfactory receptor 56 [Source:NCBI gene (formerly Entrezgene);Acc:101105655]
ENSOARG00000016758	ENSOARG00000016758	60S ribosomal protein L10a [Source:NCBI gene (formerly Entrezgene);Acc:101106166]
ENSOARG00000016769	ENSOARG00000016769	olfactory receptor 2H2-like [Source:NCBI gene (formerly Entrezgene);Acc:101113495]
ENSOARG00000016783	OR2B11	olfactory receptor 2B11 [Source:NCBI gene (formerly Entrezgene);Acc:101107959]
ENSOARG00000016795	ENSOARG00000016795	olfactory receptor 2C3-like [Source:NCBI gene (formerly Entrezgene);Acc:101114017]
ENSOARG00000016808	ENSOARG00000016808	olfactory receptor 2G2-like [Source:NCBI gene (formerly Entrezgene);Acc:101108746]
ENSOARG00000016820	OR2G3	olfactory receptor 2G3 [Source:NCBI gene (formerly Entrezgene);Acc:101109012]
ENSOARG00000016833	ENSOARG00000016833	olfactory receptor 5T3-like [Source:NCBI gene (formerly Entrezgene);Acc:101114777]
ENSOARG00000016851	OR13G1	olfactory receptor 13G1 [Source:NCBI gene (formerly Entrezgene);Acc:101109269]
ENSOARG00000021443	SNORD95	small nucleolar RNA, C/D box 95 [Source: HGNC Symbol;Acc:HGNC:32757]
ENSOARG00000021693	5S_rRNA	5S ribosomal RNA [Source:RFAM;Acc:RF00001]
ENSOARG00000022956	SNORD96	Small nucleolar RNA SNORD96 family [Source:RFAM;Acc:RF00055]
ENSOARG00000025304	ENSOARG00000025304	None
ENSOARG00000025305	ENSOARG00000025305	None
ENSOARG00000025306	ENSOARG00000025306	None
Legend: The respective genes were detected 1Mb upstream and downstream of the genome-wide and suggestive significant SNPs.
