# Supplementary material for: A comprehensive genome-wide scan detects genomic regions related to local adaptation and climate resilience in Mediterranean domestic sheep
Source: Genet Sel Evol. 2021 Dec 2;53:90. doi: 10.1186/s12711-021-00682-7 (PMC8641236; doi:10.1186/s12711-021-00682-7)
Supplement: Supplementary file 10 — Additional file 10: Table S4. Significantly enriched annotation clusters and functional terms. [file 12711_2021_682_MOESM10_ESM.xlsx]

## Sheet: Sheet1
Table S4: Significantly enriched annotation clusters and functional terms.
Annotation cluster 1, Enrichment score: 1.99
Category	Term	P-value	Genes
INTERPRO	IPR000725:Olfactory receptor	0.002	LOC101113495, LOC101111192, OR2V1, LOC101114777, LOC101114017, LOC101109615, LOC114115007
UP_KEYWORDS	Olfaction	0.002	LOC101113495, LOC101111192, OR2V1, LOC101114777, LOC101114017, LOC101109615, LOC114115007
UP_KEYWORDS	Sensory transduction	0.003	LOC101113495, LOC101111192, OR2V1, LOC101114777, LOC101114017, LOC101109615, LOC114115007
GOTERM_MF_DIRECT	GO:0004984~olfactory receptor activity	0.004	LOC101113495, LOC101111192, OR2V1, LOC101114777, LOC101114017, LOC101109615, LOC114115007
KEGG_PATHWAY	oas04740:Olfactory transduction	0.008	LOC101113495, OR2G3, LOC101111192, OR2V1, LOC101114777, LOC101114017, OR2B11, OR13G1, LOC101109615, LOC114115007
GOTERM_MF_DIRECT	GO:0004930~G-protein coupled receptor activity	0.015	LOC101113495, LOC101111192, OR2V1, LOC101114777, LOC101114017, LOC101109615, LOC114115007
UP_KEYWORDS	Cell membrane	0.017	LOC101113495, LOC101111192, OR2V1, LOC101114777, LOC101114017, LOC101109615, LOC114115007
UP_KEYWORDS	G-protein coupled receptor	0.018	LOC101113495, LOC101111192, OR2V1, LOC101114777, LOC101114017, LOC101109615, LOC114115007
INTERPRO	IPR000276:G protein-coupled receptor, rhodopsin-like	0.019	LOC101113495, LOC101111192, OR2V1, LOC101114777, LOC101114017, LOC101109615, LOC114115007
INTERPRO	IPR017452:GPCR, rhodopsin-like, 7TM	0.021	LOC101113495, LOC101111192, OR2V1, LOC101114777, LOC101114017, LOC101109615, LOC114115007
UP_KEYWORDS	Transducer	0.022	LOC101113495, LOC101111192, OR2V1, LOC101114777, LOC101114017, LOC101109615, LOC114115007
UP_KEYWORDS	Receptor	0.024	LOC101113495, FGFR4, LOC101111192, OR2V1, LOC101114777, LOC101114017, LOC101109615, LOC114115007
GOTERM_CC_DIRECT	GO:0005886~plasma membrane	0.04	DBN1, CDHR2, RGS14, SLC34A1, LOC114115007, LOC101113495, LOC101111192, OR2V1, LOC101114777, LOC101109615
Annotation Cluster 2, Enrichment Score: 1.85
Category	Term	P-value	Genes
SMART	SM00589:PRY	0.005	BTNL9, TRIM7, TRIM41
INTERPRO	IPR006574:SPRY-associated	0.005	BTNL9, TRIM7, TRIM41
INTERPRO	IPR003879:Butyrophylin-like	0.013	BTNL9, TRIM7, TRIM41
INTERPRO	IPR003877:SPla/RYanodine receptor SPRY	0.023	BTNL9, TRIM7, TRIM41
SMART	SM00449:SPRY	0.023	BTNL9, TRIM7, TRIM41
INTERPRO	IPR013320:Concanavalin A-like lectin/glucanase, subgroup	0.025	BTNL9, TRIM7, TRIM41
INTERPRO	IPR001870:B30.2/SPRY domain	0.026	LMAN2, BTNL9, TRIM7, TRIM41
Annotation Cluster 3, Enrichment Score: 1.25
Category	Term	P-value	Genes
INTERPRO	IPR013083:Zinc finger, RING/FYVE/PHD-type	0.008	NSD1, TRIM52, RMND5B, RNF44, TRIM7, TRIM41
SMART	SM00336:BBOX	0.017	TRIM7, TRIM41, TRIM52
INTERPRO	IPR000315:Zinc finger, B-box	0.021	TRIM7, TRIM41, TRIM52
SMART	SM00184:RING	0.027	TRIM7, TRIM41, TRIM52, RNF44
UP_KEYWORDS	Zinc-finger	0.031	TRIM7, TRIM41, NSD1, TRIM52, ZNF496, ZNF354A
INTERPRO	IPR001841:Zinc finger, RING-type	0.041	TRIM7, TRIM41, TRIM52, RNF44
UP_KEYWORDS	Zinc	0.096	TRIM7, TRIM41, TRIM52, NSD1, ZNF496
GOTERM_MF_DIRECT	GO:0008270~zinc ion binding	0.257	TRIM7, TRIM41, NSD1, TRIM52, ZNF346, RNF44
UP_KEYWORDS	Metal-binding	0.28	TRIM7, TRIM41, NSD1, TRIM52, ZNF496, ZNF354A
GOTERM_CC_DIRECT	GO:0005634~nucleus	0.499	TRIM7, NSD1, ZNF354A, ZNF496, NLRP3, PROP1, GNB2L1, CLK4
Annotation Cluster 4, Enrichment Score: 1.06
Category	Term	P-value	Genes
UP_KEYWORDS	Transmembrane helix	0.069	TMED9, FGFR4, UNC5A, SEMA6A, LOC101114017, LOC101109615, SLC34A1, LOC101113495, MGAT1, LOC114115007, FAF2, CDHR2, PRR7, HIGD2A, ENSOARG00000007389, BTNL9, LMAN2, LOC101111192, OR2V1, LOC101114777, TSPAN17
UP_KEYWORDS	Transmembrane	0.069	TMED9, FGFR4, UNC5A, SEMA6A, LOC101114017, LOC101109615, SLC34A1, LOC101113495, MGAT1, LOC114115007, FAF2, CDHR2, PRR7, HIGD2A, ENSOARG00000007389, BTNL9, LMAN2, LOC101111192, OR2V1, LOC101114777, TSPAN17
UP_KEYWORDS	Membrane	0.086	TMED9, FGFR4, UNC5A, SEMA6A, LOC101114017, LOC101109615, SLC34A1, LOC101113495, MGAT1, LOC114115007, FAF2, CDHR2, PRR7, HIGD2A, ENSOARG00000007389, BTNL9, LMAN2, LOC101111192, OR2V1, LOC101114777, TSPAN17
Annotation Cluster 5, Enrichment Score: 0.64
Category	Term	P-value	Genes
UP_KEYWORDS	Transferase	0.066	NSD1, GRK6, FGFR4, HK3, CLK4, B4GALT7
UP_KEYWORDS	Kinase	0.089	GRK6, FGFR4, HK3, CLK4
UP_KEYWORDS	ATP-binding	0.166	GRK6, FGFR4, HK3, CLK4, NLRP3
INTERPRO	IPR017441:Protein kinase, ATP binding site	0.266	CLK4, GRK6, FGFR4
UP_KEYWORDS	Nucleotide-binding	0.289	GRK6, FGFR4, HK3, CLK4, NLRP3
INTERPRO	IPR000719:Protein kinase, catalytic domain	0.457	CLK4, GRK6, FGFR4
GOTERM_MF_DIRECT	GO:0005524~ATP binding	0.462	GRK6, FGFR4, HK3, CLK4, NLRP3, DDX41
INTERPRO	IPR011009:Protein kinase-like domain	0.503	CLK4, GRK6, FGFR4
Annotation Cluster 6, Enrichment Score: 0.57
Category	Term	P-value	Genes
INTERPRO	IPR007110:Immunoglobulin-like domain	0.174	FGFR4, UNC5A, BTNL9, ENSOARG00000007389
INTERPRO	IPR003599:Immunoglobulin subtype	0.295	FGFR4, UNC5A, BTNL9
SMART	SM00409:IG	0.314	FGFR4, UNC5A, BTNL9
INTERPRO	IPR013783:Immunoglobulin-like fold	0.317	FGFR4, UNC5A, BTNL9
Annotation Cluster 7, Enrichment Score: 0.54
Category	Term	P-value	Genes
INTERPRO	IPR015880:Zinc finger, C2H2-like	0.142	ZNF496, ZFP62, ZNF354A, ZNF346
SMART	SM00355:ZnF_C2H2	0.154	ZNF496, ZFP62, ZNF354A, ZNF346
INTERPRO	IPR007087:Zinc finger, C2H2	0.173	ZNF496, ZFP62, ZNF354A, ZNF346
INTERPRO	IPR013087:Zinc finger C2H2-type/integrase DNA-binding domain	0.324	ZNF496, ZFP62, ZNF354A
GOTERM_MF_DIRECT	GO:0003676~nucleic acid binding	0.575	ZNF496, ZFP62, ZNF354A
GOTERM_MF_DIRECT	GO:0046872~metal ion binding	0.801	ZNF496, ZFP62, ZNF354A
